# Supplementary material for: Stress adaptation signature into the functional units of spike, envelope, membrane protein and ssRNA of SARS-CoV-2
Source: Mol Biol Res Commun. 2022;11(4):155–66. doi: 10.22099/mbrc.2022.44594.1777 (PMC9905751; doi:10.22099/mbrc.2022.44594.1777)
Supplement: Supplementary Material 1 [file mbrc-11-155-s1.xlsx]

## Sheet: sheet 1
Stress adaptation signature into the functional units of spike, envelope, membrane protein and ssRNA of SARS-CoV-2 Aniket Sarkar and Anindya Sundar Panja
			Supplementary data set
	Table S1: Thermodynamic properties of Spike protein
	Thermodynamics of Foldings at 37 °C
	NA-ssRNA	Region Range	Region Name	ΔG (kcal/mol)	ΔH (kcal/mol)	ΔS (cal/(k.mol)	Tm
	40-915	14-305	NTD	-196.46	-2011.7	-5852.7	70.5 °C
	1171-1623	391-541	RBD	-113.8	-1101.5	-3184.5	72.7 °C
	2362-2418	788-806	FP	-11.2	-79.5	-220.2	87.8 °C
	2734-2952	912-984	HR1	-42.8	-433.7	-1260.3	70.9 °C
	3487-3639	1163-1213	HR2	-29.3	-248.5	-822.8	72.6 °C
	3640-3711	1213-1237	TM	-19.8	-202.9	-590.3	70.5 °C
	3712-3819	1238-1273	CD	-28.1	-284.5	-826.6	70.9 °C
	26211-26439	8737-8813	Envolpe	-54.7	-531	-1535.7	74.6°C
	26490-27159	8830-9053	Membrane	-180.4	-1720.8	-4966.6	73.3°C
Amino acid composition along with the physicochemical properties of the SARS-CoV-2 associated protein
Table S2
Gene Bank Id	Stain Name	Place	Collection Date	Whole Genome length (bp)	Protein Name	Number of amino acid	Ala	Cys	Asp	Glu	Phe	Gly	His	Leu	Met	Asn	Pro	Gln	Arg	Ser	Thr	Val	Trp	Tyr	Acidic Residues	Basic Residues	Polar Residues	Non-Polar Residues	% (-ve) res	%(+ve)res
MN908947.3	SARS-CoV-2 Human wuhan	China	30.12.2019	29903	orf1ab polyprotein	7096	6.86302	3.18489	5.48196	4.79143	4.91826	5.80609	2.0434	9.41375	2.36753	5.4115	3.86133	3.36809	3.43856	6.42616	7.42672	8.42728	1.09921	4.72097	19.05	11.6	46.62	41.78	10.2734	9.55468
					surface glycoprotein	1274	6.20581	3.14218	4.87038	3.77062	6.0487	6.44148	1.33543	8.4839	1.09976	6.9128	4.55617	4.87038	3.29929	7.7769	7.6198	7.6198	0.942655	4.24195	20.42	9.43	49.41	40.93	8.63422	8.08477
					ORF3a protein	276	4.72727	2.54545	4.72727	4	5.09091	5.09091	2.90909	10.9091	1.45455	2.90909	4.36364	3.27273	2.18182	8	8.72727	9.09091	2.18182	6.18182	14.91	9.09	45.82	45.45	8.69565	6.15942
					envelope protein	76	5.33333	4	1.33333	2.66667	6.66667	1.33333	0	18.6667	1.33333	6.66667	2.66667	0	4	10.6667	5.33333	17.3333	0	5.33333	10.67	6.67	40	56	3.94737	6.57895
					membrane glycoprotein	223	8.55856	1.8018	2.7027	3.15315	4.95495	6.30631	2.25225	15.7658	1.8018	4.95495	2.25225	1.8018	6.30631	6.75676	5.85586	5.40541	3.15315	4.05405	12.61	11.71	43.24	50.9	5.8296	9.41704
					ORF6 protein	62	1.63934	0	6.55738	8.19672	4.91803	0	1.63934	13.1148	4.91803	6.55738	1.63934	4.91803	1.63934	6.55738	4.91803	4.91803	1.63934	3.27869	26.23	9.84	37.7	49.18	14.5161	8.06452
					ORF7a protein	122	7.43802	4.95868	1.65289	6.61157	8.26446	3.30579	2.47934	12.3967	0.826446	1.65289	4.95868	4.13223	4.13223	5.78512	8.26446	6.61157	0	4.13223	14.05	12.4	45.45	47.11	8.19672	9.83607
					ORF8 protein	122	4.13223	5.78512	5.78512	4.95868	6.61157	4.13223	3.30579	8.26446	0.826446	1.65289	5.78512	4.95868	3.30579	7.43802	4.13223	9.91736	0.826446	5.78512	17.36	10.74	45.45	44.63	10.6557	7.37705
					nucleocapsid phosphoprotein	420	8.83055	0	5.72792	2.86396	3.10263	10.2625	0.954654	6.44391	1.67064	5.2506	6.68258	8.35322	6.92124	8.83055	7.63723	1.90931	1.19332	2.6253	22.2	15.27	53.7	33.17	8.57143	14.2857
					ORF10 protein	39	5.26316	2.63158	2.63158	0	10.5263	2.63158	0	10.5263	5.26316	13.1579	2.63158	2.63158	5.26316	5.26316	5.26316	10.5263	0	7.89474	18.42	5.26	44.74	52.63	2.5641	5.12821
Amino acid distribuion around the pockets of three membrane bound proteins of SARS-CoV-2
Table S3
Spike Protein
PTn1	Turn	THT 250	SER 254	TRP 258	TYR 248	SER 247	SER 155
PTn2	Turn	SER 494	GLN 493	Cys 488	ASN 487	GLU 484	ILE 472	THR 478	GLU 516
PTn3	Turn	LYS 378	TYR 380	PHE 377	TYR 369	THR 393	ASN 394	TYR 396	THR 385
PTn4	Sheet	ASN 542	ASN 540	GLY 548	ASN 544	LEU 552	THR 549	THR 553	PHE 541
PTn5	Sheet	THR 374	GLU 725	THR 724	ASN 717	LYS 733	ASP 737	THR 719
PT1	Sheet	ALA 264	ALA 263	ALA 67	ALA 93	ALA 243
PT2	Turn	ARG 256	ALA 570	ALA 575
PALn 1	sheet	PHE 59	PRO 57	ARG 273	THR 274	LYS 278	TYR 179	ASP 287	ASP 53
PALn 2	sheet	HIS 66	TYR 170	TRP 64	THR 63	TYR 265	ARG 190	HIS 207	GLU 96
PAL 1	SHEET	VAL 171	VAL 126	ALA 264	VAL 127	THR 95	SER 94	ASN 125
PAL 2	SHEET	SER 60	ASN 30	THR 39	VAL 62	SER 31	THR 63	ASN 61
PAL 3	SHEET	SER 325	VAL 327	ASN 542	ASN 540	VAL 539	VAL 551
PAL 4	TURN	SER 443	ASN 437	SER 438	ASN 439	ASN 440	VA 433
PAn 1	SHEET	THR 208	HIS 207	LYS 206	ASN 188	ARG 190	GLU 191	ARG 214
PAn 2	TURN	LYS 417	GLY 416	GLN 414	ASP 420	TYR 421	TYR 423	ASP 428
PA 1	HELIX	LEU 296	GLU 298	SER 197	PHE 543	CYS 301	SER 605	LEU 303
PA 2	SHEET	SER 116	LEU 117	ARG 78	LEU 242	CYS 131
	Table S4
E-Protein
PTn 1	Helix	Tyr 59	Ser 60	Tyr 57	Lys 63
PTn 2	Helix	Ser 16	Asn 15
PT 1	helix	Ala 32	Ala 36	Ala 41
PALn 1	helix	Tyr 42	Arg 38	Leu 34	Thr 30
PAL 1	helix	Leu 18	Val 17	Ser 16	Asn 15	Val 14
Pal 2	helix	Ser 55	Val 58	Ser 60	Val 62
Pan 1	helix	Val 29	Tyr 59	Arg 61	Asn 64
PA 1	helix	Cys 43	Leu 31	Leu 27	Val 25
PA 2	helix	Leu 19	Ala 32	Ser 16	Leu 12
Table S5
M-Protein
PTn 1	Sheet	ASN 207	THR 208	ASP 209	THR 169	LYS 180	TYR 179
PTn 2	HELIX	HIS 125	ASN 121	THR 116	ASN 117	TYR 199	TRP 110
PT 1	SHEET	ARG 150	ARG 158	LYS 205	ARG 198	LEU 219
PALn 1	SHEEET	ARG 150	ARG 158	ARG 198	TYR 199	TYR 179	TYR 178
PAL 1	SHEET	VAL 170	SER 197	ASN 207
PAn 1	SHEET	ARG 150	HIS 148	ARG 158	ASP 160	TYR 196	TYR 199
PAn 2	SHEET	SER 197	ALA 183	ASP 209	THR 169	THR 208
PA 1	SHEET	LEU 149	CYS 159	ALA 171	SER 197

## Sheet: Sheet1
Amino acid composition along with the physicochemical properties of the SARS-CoV-2 associated protein
Table S2
